# Supplementary material for: Modeling Edar expression reveals the hidden dynamics of tooth signaling center patterning
Source: PLoS Biol. 2019 Feb 7;17(2):e3000064. doi: 10.1371/journal.pbio.3000064 (PMC6382175; doi:10.1371/journal.pbio.3000064)
Supplement: S1 Table — EdarDlJ, EdarDownlessJ. (XLSX) [file pbio.3000064.s002.xlsx]

## Sheet: EdarDLJ in situ
MUTANT EMBRYOS						WILD TYPE EMBRYOS
genotype	weight class	median	detail	description	looks like…		genotype	weight class	median	detail	description	looks like…
homoEdarDJJ	78	78	md	bud, wave	Figure 4g		WT	81-85	83	md1d	bud, wave	figure 4 a
homoEdarDJJ	81-84	82	md	bud, wave	Figure 4g		WT	81-85	83	md1g	bud, wave	figure 4 a
homoEdarDJJ	81-84	82	md	bud, wave	Figure 4g							figure 4 a
homoEdarDJJ	81-84	82	md	bud, wave	Figure 4g							figure 4 a
homoEdarDJJ	81-85	83	md	bud, wave	Figure 4g							figure 4 a
homoEdarDJJ	90	90	md1		Figure 4g		WT	90	90	md1g	bud, wave	figure 4 a
homoEdarDJJ	90	90	md 2	bud, wave	Figure 4g		WT	90	90	md1d	bud, wave	figure 4 a
homoEdarDJJ	90	90	md	bud, wave	Figure 4g
homoEdarDJJ	90	90	md1	bud, wave	Figure 4g
homoEdarDJJ	111	111	md1		intermediate 4g-4h
homoEdarDJJ	111	111	md2	bud, wave	intermediate 4g-4h
homoEdarDJJ	111	111	md1g	bud, wave	intermediate 4g-4h
homoEdarDJJ	111	111	md2d	bud, wave	intermediate 4g-4h
homoEdarDJJ	106-116-117	111	md d	bud, wave	intermediate 4g-4h
homoEdarDJJ	106-116-117	111	md g	bud, wave	intermediate 4g-4h
homoEdarDJJ	116-117	116	md d	bud, wave	intermediate 4g-4h
homoEdarDJJ	116-119	118	md-1d	bud, wave	intermediate 4g-4h
homoEdarDJJ	116-119	118	md-1g	bud, wave	intermediate 4g-4h
homoEdarDJJ	120	120	md	bud, wave	intermediate 4g-4h
homoEdarDJJ	120-129	124	md-1d	bud, wave	intermediate 4g-4h		WT	120-129	124	md1d	bud, 1 spot	figure 4 b
homoEdarDJJ	120-129	124	md-1g	bud, wave	intermediate 4g-4h		WT	120-129	124	md1g	bud, 1 spot	figure 4 b
homoEdarDJJ	120-129	124	md-2d	bud, wave	intermediate 4g-4h		WT	120-129	124	mdG	bud, wave, less strong in tail	intermediate 4a-4b
homoEdarDJJ	120-129	124	md-2g	bud, wave	intermediate 4g-4h
homoEdarDJJ	135	135	md 1	bud, wave	Figure 4h		WT	131-133	132	md1g	bud, wave, less strong in tail	intermediate 4a-4b
homoEdarDJJ	130-139	135	mdG	bud, wave	Figure 4h		WT	131-133	132	md2g	bud, 1 spot	figure 4 b
homoEdarDJJ	136-139	137	md	bud, wave	Figure 4h
homoEdarDJJ	136-139-139	138	md1D	bud, wave	Figure 4h
homoEdarDJJ	136-139-139	138	md1G	bud, wave	Figure 4h
homoEdarDJJ	136-139-139	138	md2D	bud, wave	Figure 4h
homoEdarDJJ	142-143	142	md d	bud, wave, less strong in tail	Figure 4i		WT	141-143	142	md1	1 spot + wave	intermediate 4b-4c
homoEdarDJJ	142-143	142	md g	bud, wave	Figure 4h		WT	141-143	142	md2	1 spot + wave	intermediate 4b-4c
homoEdarDJJ	146	146	md	bud, wave	Figure 4h		WT	144	144	md1d	1 spot + wave	intermediate 4b-4c
homoEdarDJJ	147	147	md	bud, wave, less strong in tail	Figure 4i		WT	144	144	md1g	1 spot + wave	intermediate 4b-4c
							WT	144	144	md2g	1 spot + wave	intermediate 4b-4c
							WT	144	144	md2d	1 spot + wave	intermediate 4b-4c
							WT	147	147	md 1g	bud, wave	figure 4 c
							WT	147	147	md 2g	1 spot + wave attached	intermediate 4b-4c
							WT	147	147	md1d	bud, wave	figure 4 c
homoEdarDJJ	158	158	md d	bud, wave, less strong in tail	Figure 4i		WT	147	147	Md1g	bud, wave	figure 4 c
homoEdarDJJ	158	158	md g	bud, wave, less strong in tail	Figure 4i		WT	147	147	md1g	bud wave	figure 4 c
homoEdarDJJ	160	160	md	1 spot + wave attached	Figure 4i'		WT	147	147	md1d	bud wave	figure 4 c
homoEdarDJJ	165	165	md	1 spot + wave attached	Figure 4i'		WT	154	154	md d	bud, wave	figure 4 c
homoEdarDJJ	180-196	188	md1	1 spot + wave attached	Figure 4i'		WT	154	154	md g	bud, wave	figure 4 c
homoEdarDJJ	180-196	188	md2	1 spot + wave attached	Figure 4i'		WT	150-158	154	md1d	1 spot + wave	intermediate 4b-4c
homoEdarDJJ	180-196	188	md3	1 spot + wave separated	Figure 4j'		WT	150-158	154	md1g	1 spot + wave	figure 4 c
homoEdarDJJ	191	191	md d	bud, wave	Figure 4j'''		WT	150-158	154	md2d	bud, wave	figure 4 c
homoEdarDJJ	191	191	md g	bud, wave	Figure 4j'''		WT	150-158	154	md2g	bud, wave	figure 4 c
homoEdarDJJ	195	195	md1d	1 spot + wave attached	Figure 4j''
homoEdarDJJ	195	195	md1g	bud, wave	Figure 4j'''
homoEdarDJJ	205	205	md 1d	1 spot + wave attached	Figure 4j''
homoEdarDJJ	205	205	md 1g	1 spot	Figure 4j
homoEdarDJJ	205	205	md1g	1 spot	Figure 4j
homoEdarDJJ	209	209	md 1d	1 spot + wave separated	Figure 4j'		WT	202	202	md1g	bud wave	figure 4d
homoEdarDJJ	209	209	md 1g	almost 1 spot with wave attached	Figure 4j''		WT	202	202	md1d	bud wave	figure 4d
homoEdarDJJ	210-211	210	md1d	1 spot + wave separated	Figure 4j'
homoEdarDJJ	210-211	210	md1g	1 spot + wave attached	Figure 4j''
homoEdarDJJ	212	212	md	1 spot	Figure 4j
homoEdarDJJ	213	213	md	bud, wave	Figure 4j'''
homoEdarDJJ	213	213	md	1 spot	Figure 4j
homoEdarDJJ	242-247	244	md-d	2 spots	figure 4k'
homoEdarDJJ	242-247	244	md-g	2 spots	figure 4k'
homoEdarDJJ	245	245	md	1 spot + wave	Figure 4k
homoEdarDJJ	248	248	md d	1 spot + wave	Figure 4k		WT	239	239	md-d	1 large spot (fusing R2 and early M1) + no other staining	figure 4 e
homoEdarDJJ	248	248	md g	1 spot + wave	Figure 4k		WT	239	239	md-g	1 large spot (fusing R2 and early M1) + no other staining	figure 4 e
homoEdarDJJ	249	249	md	2 spots + wave								figure 4 e
homoEdarDJJ	249	249	md	1 spot + wave	Figure 4k							figure 4 e
homoEdarDJJ	249	249	md d	2 spots	figure 4k'
homoEdarDJJ	249	249	md g	1 spot + wave	Figure 4k		Note: not all wt samples were included in this table.
homoEdarDJJ	260	260	md 1	1 spot + wave or 2 spots??
homoEdarDJJ	260	260	md 2	1 spot + wave	Figure 4k
homoEdarDJJ	260	260	md 3d	2 spots + wave
homoEdarDJJ	260	260	md 4 g	1 spot + wave or 2 spots??
homoEdarDJJ	260	260	md 6g	1 spot + wave or 2 spots??
homoEdarDJJ	263	263	md-d	1 spot + wave or 2 spots +wave attached??
homoEdarDJJ	263	263	md-g	1 spot + wave or 2 spots +wave attached??
homoEdarDJJ	311	311	md1	2 SEK, wave	Figure 4l
homoEdarDJJ	311	311	md2	2 SEK, wave	Figure 4l
homoEdarDJJ	311	311	md2	2 SEK, wave	Figure 4l
homoEdarDJJ	410-435	422	md1	2 SEK, wave	Figure 4l
homoEdarDJJ	410-435	422	md1	2 spots
homoEdarDJJ	410-435	422	md2	1 very small + 1 spot + wave	Figure 4l'
homoEdarDJJ	471-487	479	md d	1 very small + 1 spot + wave	Figure 4l'
homoEdarDJJ	471-487	479	md-d	2SEK + 1 spot + wave
homoEdarDJJ	471-487	479	md-g	1 very small + 1 spot + wave	Figure 4l'
homoEdarDJJ	471-487	479	md-g	2 spots + wave
homoEdarDJJ	492-503	497	md1	1 very small + 1 spot + wave	Figure 4l'
homoEdarDJJ	510	510	md-g	1 spot + wave or 2 spots +wave attached??
